# Supplementary material for: Analysis of expressed sequence tags from a single wheat cultivar facilitates interpretation of tandem mass spectrometry data and discrimination of gamma gliadin proteins that may play different functional roles in flour
Source: BMC Plant Biol. 2010 Jan 11;10:7. doi: 10.1186/1471-2229-10-7 (PMC2827424; doi:10.1186/1471-2229-10-7)
Supplement: Additional file 1 — Assignment of Butte 86 ESTs to contigs reported in this paper and to contigs from other EST assemblies. [file 1471-2229-10-7-S1.XLS]

## Sheet: Supplementary Table 1 (Final)
EST Accession #	Butte 86 Contig # 1	TaGI Release10.0 Contig #	TaGI Release11.0 Contig #	US Wheat Genome Project Contig #	HarvEST 1.14 contig #
BQ804569	1	TC250043	TC280138	NSFT03P2_Contig18524	14880
BQ806720	1	TC250086	TC280138	NSFT03P2_Contig18524	14880
BQ804265	1	TC250086	TC280138	NSFT03P2_Contig18524	14880
BQ805147	1	TC250086	TC280138	NSFT03P2_Contig18524	14880
BQ804610	1	TC250086	TC280138	NSFT03P2_Contig18524	14880
BQ806978	1	TC250086	TC280138	NSFT03P2_Contig18524	14880
BQ804726	1	TC250086	TC280138	NSFT03P2_Contig18524	14880
BQ838699	1	TC250086	TC280138	NSFT03P2_Contig18524	14880
BQ806107	1	TC250086	TC280138	NSFT03P2_Contig18524	14880
BQ805685	1	TC250086	TC280138	NSFT03P2_Contig18524	14880
BQ805825	1	TC250086	TC280138	NSFT03P2_Contig18524	14880
BQ806787	1	TC250086	TC280138	NSFT03P2_Contig18524	14880
BQ806191	1	TC250086	TC280138	NSFT03P2_Contig18524	14880
BQ805257	1	TC234710	TC291857	NSFT03P2_Contig18524	1901
BQ838802	1	TC234710	TC291857	NSFT03P2_Contig18524	14880
BQ806184	1	TC234710	TC291857	NSFT03P2_Contig18524	14880
BQ805888	1	TC234710	TC291857	NSFT03P2_Contig18524	14880
BQ807092	1	TC250043	TC280138	NSFT03P2_Contig18524	14880
BQ804813	1	TC234710	TC291857	NSFT03P2_Contig18524	4604
BQ806839	2	TC250310	TC327998	NSFT03P2_Contig18871	4446
BQ805309	2	TC250310	TC327998	NSFT03P2_Contig18871	4446
BQ806493	2	TC250310	TC327998	NSFT03P2_Contig18871	4446
BQ805285	2	TC250310	TC327998	NSFT03P2_Contig18871	4446
BQ838777	2	TC250310	TC327998	NSFT03P2_Contig18871	4446
BQ807257	2	TC250310	TC327998	NSFT03P2_Contig18871	4446
BQ806375	2	TC250310	TC327998	NSFT03P2_Contig18871	4446
BQ804521	2	TC250310	TC327998	NSFT03P2_Contig18871	4446
BQ8065902	2	TC250310	TC327998	NSFT03P2_Contig18871	4446
BQ805604	2	TC250310	TC327998	NSFT03P2_Contig18871	4446
BQ805937	2	TC250310	TC327998	NSFT03P2_Contig18871	4446
BQ804252	2	TC250310	TC327998	NSFT03P2_Contig18871	4446
BQ805187	2	TC250310	TC327998	NSFT03P2_Contig18871	4446
BQ804816	2	TC250310	TC327998	NSFT03P2_Contig18871	4446
BQ806687	2	TC250310	TC327998	NSFT03P2_Contig18871	4446
BQ805476	2	TC250310	TC327998	NSFT03P2_Contig18871	4446
BQ805287	2	TC250310	TC327998	NSFT03P2_Contig18871	4446
BQ838700	2	TC250310	TC327998	NSFT03P2_Contig18871	4446
BQ804792	2	TC250310	TC327998	NSFT03P2_Contig18871	4446
BQ806091	2	TC250310	TC327998	NSFT03P2_Contig18871	4446
BQ805531	2	TC250310	TC327998	NSFT03P2_Contig18871	4446
BQ804603	2	TC250310	TC327998	NSFT03P2_Contig18871	4446
BQ804821	2	TC250310	TC327998	NSFT03P2_Contig18871	4446
BQ806622	2	TC250310	TC327998	NSFT03P2_Contig18871	4446
BQ807237	2	TC250310	TC327998	NSFT03P2_Contig18871	4446
BQ806595	2	TC250310	TC327998	NSFT03P2_Contig18871	4446
BQ838919	2	TC250310	TC327998	NSFT03P2_Contig18871	4446
BQ807161	2	TC250310	TC327998	NSFT03P2_Contig18871	4446
BQ806105	2	TC250310	TC327998	NSFT03P2_Contig18871	14939
BQ8072672	2	TC250310	TC327998	NSFT03P2_Contig18871	4446
BQ804644	2	TC250310	TC327998	NSFT03P2_Contig18871	4446
BQ804890	2	TC250310	TC327998	NSFT03P2_Contig18871	4446
BQ805441	2	TC250310	TC327998	NSFT03P2_Contig18871	4446
BQ804910	2	TC250310	TC327998	NSFT03P2_Contig18871	4446
BQ806777	2	TC250310	TC333020	NSFT03P2_Contig18871	4446
BQ839076 3	3	TC249992	TC308951	NSFT03P2_Contig18764	2079
BQ805849 3	3	TC249992	TC308951	NSFT03P2_Contig18764	2079
BQ838951 3	3	TC249992	TC308951	NSFT03P2_Contig18764	2079
BQ838872 3	3	TC249992	TC308951	NSFT03P2_Contig18764	2079
BQ807249 3	3	TC249992	TC308951	NSFT03P2_Contig18764	2079
BQ804307	3	TC249992	TC308951	NSFT03P2_Contig18764	2079
BQ806188 3	3	TC249992	TC308951	NSFT03P2_Contig18764	2079
BQ839096	3	TC249992	TC308951	NSFT03P2_Contig18764	2079
BQ806241	3	TC249992	TC308951	NSFT03P2_Contig18764	2079
BQ804663	3	TC249992	TC308951	NSFT03P2_Contig18764	2079
BQ804929	3	TC249992	TC308951	NSFT03P2_Contig18764	2079
BQ806721	3	TC249992	TC308951	NSFT03P2_Contig18764	2079
BQ804504	3	TC249992	TC308951	NSFT03P2_Contig18764	2079
BQ806425	3	TC249992	TC308951	NSFT03P2_Contig18764	2079
BQ807152 3	3	TC249992	TC308951	NSFT03P2_Contig18764	2079
BQ805708	3	TC249992	TC308951	NSFT03P2_Contig18764	2079
BQ805299	3	TC249992	TC308951	NSFT03P2_Contig18764	2079
BQ804840	3	TC249992	TC308951	NSFT03P2_Contig18764	2079
BQ805794 3	4	TC250000	TC308951	NSFT03P2_Contig18752	14939
BQ806798 3	4	TC250000	TC308951	NSFT03P2_Contig18752	14939
BQ838980 3	4	TC250000	TC308951	NSFT03P2_Contig18752	14939
BQ804327 3	4	TC250000	TC308951	NSFT03P2_Contig18752	14939
BQ804554 3	4	TC250000	TC308951	NSFT03P2_Contig18752	14939
BQ806106 3	4	TC250000	TC308951	NSFT03P2_Contig18752	14939
BQ838704 3	4	TC250000	TC308951	NSFT03P2_Contig18752	14939
BQ806340 3	4	TC250000	TC308951	NSFT03P2_Contig18752	14939
BQ804346 3	4	TC250000	TC308951	NSFT03P2_Contig18752	14939
BQ806987 3	4	TC250000	TC308951	NSFT03P2_Contig18752	14939
BQ804365	4	TC250000	TC337354	NSFT03P2_Contig18752	14945
BQ804883	4	TC250000	TC337354	NSFT03P2_Contig18752	14945
BQ805787	4	TC250000	TC337354	NSFT03P2_Contig18752	14945
BQ804180	4	TC250000	TC337354	NSFT03P2_Contig18752	14945
BQ806850	5	TC233870	TC357319	NSFT03P2_Contig18873	15356
BQ838771	5	TC233870	TC357319	NSFT03P2_Contig18873	15356
BQ804997	5	TC233870	TC357319	NSFT03P2_Contig18873	15356
BQ838793	5	TC233870	TC357319	NSFT03P2_Contig18873	15356
BQ838828	5	TC233870	TC357319	NSFT03P2_Contig18873	15356
BQ804228	5	TC233870	TC357319	NSFT03P2_Contig18873	15356
BQ804669	5	TC233870	TC357319	NSFT03P2_Contig18873	15356
BQ804457	5	TC233870	TC357319	NSFT03P2_Contig18873	15356
BQ804876	5	TC233870	TC357319	NSFT03P2_Contig18873	15356
BQ807120	5	TC233870	TC357319	NSFT03P2_Contig18873	15356
BQ805851	5	TC233870	TC357319	NSFT03P2_Contig18873	15356
BQ805480	5	TC233870	TC357319	NSFT03P2_Contig18873	15356
BQ807117	5	TC233870	TC357319	NSFT03P2_Contig18873	15356
BQ806706	5	TC233870	TC357319	NSFT03P2_Contig18873	15356
BQ806512	5	TC233870	TC357319	NSFT03P2_Contig18873	15356
BQ804684	5	TC233870	TC357319	NSFT03P2_Contig18873	15356
BQ804680	5	TC233870	TC357319	NSFT03P2_Contig18873	15356
BQ804843	5	TC233870	TC357319	NSFT03P2_Contig18873	15356
BQ805552	5	TC233870	TC357319	NSFT03P2_Contig18873	15356
BQ839109	5	TC233870	TC357319	NSFT03P2_Contig18873	15356
BQ804426	5	TC233870	TC357319	NSFT03P2_Contig18873	15356
BQ804780	5	TC233870	TC357319	NSFT03P2_Contig18873	15356
BQ804793	5	TC233870	TC357319	NSFT03P2_Contig18873	15356
BQ805692	5	TC233870	TC357319	NSFT03P2_Contig18873	15356
BQ8067392	5	TC233870	TC357319	NSFT03P2_Contig18873	15356
BQ804924	5	TC250310	TC357319	NSFT03P2_Contig18873	15356
BQ805753	6	TC249991	TC298520	NSFT03P2_Contig18814	15101
BQ838790	6	TC249991	TC329976	NSFT03P2_Contig18814	15101
BQ805402	6	TC249991	TC329976	NSFT03P2_Contig18814	15101
BQ838774	6	TC249991	TC329976	NSFT03P2_Contig18814	15101
BQ804309	6	TC249991	TC329976	NSFT03P2_Contig18814	15101
BQ807225	6	TC249991	TC329976	NSFT03P2_Contig18814	15101
BQ805353	6	TC249991	TC329976	NSFT03P2_Contig18814	15101
BQ805333	6	TC249991	TC329976	NSFT03P2_Contig18814	15101
BQ839026	6	TC249991	TC329976	NSFT03P2_Contig18814	15101
BQ8054392	6	TC249991	TC329976	NSFT03P2_Contig18814	15101
BQ805998	6	TC249991	TC332920	NSFT03P2_Contig18814	15101
BQ804484	6	TC249991	TC332920	NSFT03P2_Contig18814	15101
BQ804947	6	TC249991	TC332920	NSFT03P2_Contig18814	15101
BQ804574	6	TC249991	TC332920	NSFT03P2_Contig18814	15101
BQ805862	6	TC249991	TC332920	NSFT03P2_Contig18814	15101
BQ838871	6	TC249991	TC332920	NSFT03P2_Contig18814	15101
BQ8051422	7	TC232926	TC296897	NSFT03P2_Contig18753	4448
BQ805159	7	TC232926	TC296897	NSFT03P2_Contig18753	4448
BQ806334	7	TC232926	TC296897	NSFT03P2_Contig18753	4448
BQ805396	7	TC232926	TC296897	NSFT03P2_Contig18753	4448
BQ807092 4	8	TC250043	TC280138	NSFT03P2_Contig18524	14880
BQ805093 3	8	TC250043	TC281237	NSFT03P2_Contig271	47432
BQ8048134	8	TC234710	TC291857	NSFT03P2_Contig18524	4604
BQ8052574	8	TC234710	TC291857	NSFT03P2_Contig18524	1901
BQ8388024	8	TC234710	TC291857	NSFT03P2_Contig18524	14880
BQ8061844	8	TC234710	TC291857	NSFT03P2_Contig18524	14880
BQ8058884	8	TC234710	TC291857	NSFT03P2_Contig18524	14880
BQ8069784	8	TC250086	TC280138	NSFT03P2_Contig18524	14880
BQ804978	9	TC249996	TC293526	NSFT03P2_Contig16926	14942
BQ804567	9	TC250031	TC293526	NSFT03P2_Contig16926	14942
BQ8042562	9	TC249996	TC293526	NSFT03P2_Contig16926	14942
BQ806189 3	10	TC249992	TC337760	NSFT03P2_Contig18842	209
BQ8052995	10	TC249992	TC308951	NSFT03P2_Contig18764	2079
BQ8048405	10	TC249992	TC308951	NSFT03P2_Contig18764	2079
BQ8062415	10	TC249992	TC308951	NSFT03P2_Contig18764	2079
BQ8046635	10	TC249992	TC308951	NSFT03P2_Contig18764	2079
BQ8049295	10	TC249992	TC308951	NSFT03P2_Contig18764	2079
BQ8067215	10	TC249992	TC308951	NSFT03P2_Contig18764	2079
BQ8045045	10	TC249992	TC308951	NSFT03P2_Contig18764	2079
BQ8064255	10	TC249992	TC308951	NSFT03P2_Contig18764	2079
BQ8057085	10	TC249992	TC308951	NSFT03P2_Contig18764	2079
BQ805410	11	TC233421	TC277980	NSFT03P2_Contig16585	4328
BQ805668	11	TC233421	TC277980	NSFT03P2_Contig16585	4328
BQ806938	11	TC233421	TC277980	NSFT03P2_Contig16585	4328
BQ804721	na	TC250000	na	NSFT03P2_Contig18752	14945
BQ804262	na	TC232325	na	NSFT03P2_Contig18753	14878
BQ807189	na	TC233870	na	NSFT03P2_Contig18873	15356
BQ806037	na	TC250086	TC280138	NSFT03P2_Contig18524	14880
BQ804979	na	TC232325	TC295801	NSFT03P2_Contig18753	47402
BQ839040	na	TC233269	TC297425	NSFT03P2_Contig17993	15494
BQ839074	na	TC233861	TC329851	NSFT03P2_Contig3666	47881
BQ805800	na	TC250081	TC334117	NSFT03P2_Contig8689	47576
BQ804578	na	TC250000	TC337354	NSFT03P2_Contig18752	14945
BQ805843	na	TC249991	TC351787	NSFT03P2_Contig18752	47584
BQ804754	na	TC232926	TC352104	Ta.30782.2.S1_a_at	4333
BQ806939	na	TC233870	TC363673	NSFT03P2_Contig18724	47814
